# Supplementary material for: YAP1 Expression in HR+HER2− Breast Cancer: 21-Gene Recurrence Score Analysis and Public Dataset Validation
Source: Cancers (Basel). 2023 Oct 18;15(20):5034. doi: 10.3390/cancers15205034 (PMC10605327; doi:10.3390/cancers15205034)
Supplement: Supplementary file 1 [file cancers-15-05034-s001.zip]

Archive with 1 entries (1 files):
- cancers-2659484-supplementary.pdf
